# Supplementary material for: Utilization of artificial circular RNAs as miRNA sponges and anti-PD-1 scFv expression platforms to suppress hepatocellular carcinoma progression
Source: Front Immunol. 2025 Jun 11;16:1609165. doi: 10.3389/fimmu.2025.1609165 (PMC12187678; doi:10.3389/fimmu.2025.1609165)
Supplement: Supplementary file 1 [file DataSheet1.zip]

Archive with 77 entries (73 files):
- raw data 1/
- raw data 1/Figure 1D-E.pzfx
- raw data 1/Figure 1F,1H western blot full scan.jpg
- raw data 1/Figure 1H/
- raw data 1/Figure 1H/circ-αPD1-1.fcs
- raw data 1/Figure 1H/circ-αPD1-2.fcs
- raw data 1/Figure 1H/circ-αPD1-3.fcs
- raw data 1/Figure 1H/circSC25-αPD1-1.fcs
- raw data 1/Figure 1H/circSC25-αPD1-2 .fcs
- raw data 1/Figure 1H/circSC25-αPD1-3.fcs
- raw data 1/Figure 1H/Ctrl-.fcs
- raw data 1/Figure 1H/Ctrl-1.fcs
- raw data 1/Figure 1H/Ctrl-2.fcs
- raw data 1/Figure 1H/statistical analysis.pzfx
- raw data 1/Figure 2A expression-of-hsa-mir-25.csv
- raw data 1/Figure 2B statistical analysis.pzfx
- raw data 1/Figure 2C.pzfx
- raw data 1/Figure 2D.pzfx
- raw data 1/Figure 2E western blot full scan.jpg
- raw data 1/Figure 2f.pzfx
- raw data 1/Figure 2G.xlsx
- raw data 1/Figure 3A western blot full scan.jpg
- raw data 1/Figure 3B.pzfx
- raw data 1/Figure 3C-3D.pzfx
- raw data 1/Figure 3E western blot full scan.jpg
- raw data 1/Figure 4B.pzfx
- raw data 1/Figure 4C.pzfx
- raw data 1/Figure 4D.pzfx
- raw data 1/Figure 4E.pzfx
- raw data 1/Figure 4G.pzfx
- raw data 1/Figure 5A-H.pzfx
- raw data 1/Figure 6C.pzfx
- raw data 1/Figure 6D-E.pzfx
- raw data 1/Figure 6G/
- raw data 1/Figure 6G/circ-αPD1-1.fcs
- raw data 1/Figure 6G/circ-αPD1-2.fcs
- raw data 1/Figure 6G/circ-αPD1-3.fcs
- raw data 1/Figure 6G/circSC25-αPD1-1 .fcs
- raw data 1/Figure 6G/circSC25-αPD1-2.fcs
- raw data 1/Figure 6G/circSC25-αPD1-3.fcs
- raw data 1/Figure 6G/cirSC25-1.fcs
- raw data 1/Figure 6G/cirSC25-2.fcs
- raw data 1/Figure 6G/cirSC25-3.fcs
- raw data 1/Figure 6G/Ctrl-1.fcs
- raw data 1/Figure 6G/Ctrl-2.fcs
- raw data 1/Figure 6G/Ctrl-3.fcs
- raw data 1/Figure 6G/PBS-1.fcs
- raw data 1/Figure 6G/PBS-2.fcs
- raw data 1/Figure 6G/PBS-3.fcs
- raw data 1/Figure 6G/statistical analysis.pzfx
- raw data 1/Figure 6H/
- raw data 1/Figure 6H/circ-αPD1-1.fcs
- raw data 1/Figure 6H/circ-αPD1-2.fcs
- raw data 1/Figure 6H/circ-αPD1-3.fcs
- raw data 1/Figure 6H/circ-αPD1-4.fcs
- raw data 1/Figure 6H/circ-αPD1-5.fcs
- raw data 1/Figure 6H/circSC25-1 .fcs
- raw data 1/Figure 6H/circSC25-2.fcs
- raw data 1/Figure 6H/circSC25-3.fcs
- raw data 1/Figure 6H/circSC25-4.fcs
- raw data 1/Figure 6H/circSC25-5.fcs
- raw data 1/Figure 6H/circSC25-αPD1-1.fcs
- raw data 1/Figure 6H/circSC25-αPD1-2.fcs
- raw data 1/Figure 6H/circSC25-αPD1-3.fcs
- raw data 1/Figure 6H/circSC25-αPD1-4.fcs
- raw data 1/Figure 6H/circSC25-αPD1-5.fcs
- raw data 1/Figure 6H/Ctrl-1.fcs
- raw data 1/Figure 6H/Ctrl-2.fcs
- raw data 1/Figure 6H/Ctrl-3.fcs
- raw data 1/Figure 6H/Ctrl-4.fcs
- raw data 1/Figure 6H/Ctrl-5.fcs
- raw data 1/Figure 6H/PBS-1.fcs
- raw data 1/Figure 6H/PBS-2 .fcs
- raw data 1/Figure 6H/PBS-3.fcs
- raw data 1/Figure 6H/PBS-4.fcs
- raw data 1/Figure 6H/PBS-5.fcs
- raw data 1/Figure 6H/statistical analysis.pzfx
