# Supplementary material for: Utilization of artificial circular RNAs as miRNA sponges and anti-PD-1 scFv expression platforms to suppress hepatocellular carcinoma progression
Source: Front Immunol. 2025 Jun 11;16:1609165. doi: 10.3389/fimmu.2025.1609165 (PMC12187678; doi:10.3389/fimmu.2025.1609165)
Supplement: Supplementary file 1 [file DataSheet1.zip › raw data 1/Figure 2A expression-of-hsa-mir-25.csv]

TCGA samples	Series 1 (low)	Series 1 (q1)	Series 1 (median)	Series 1 (q3)	Series 1 (high)
Normal<br>(n=49)	3689.522	4834.603	5910.083	6648.388	9743.34
Primary tumor<br>(n=369)	2725.336	6779.47	9011.141	12150.787	22139.416
