# Supplementary material for: Utilization of artificial circular RNAs as miRNA sponges and anti-PD-1 scFv expression platforms to suppress hepatocellular carcinoma progression
Source: Front Immunol. 2025 Jun 11;16:1609165. doi: 10.3389/fimmu.2025.1609165 (PMC12187678; doi:10.3389/fimmu.2025.1609165)
Supplement: Supplementary file 1 [file DataSheet1.zip › raw data 1/Figure 2G.xlsx]

## Sheet: Summary Settings
11-Nov-2024 10:14AM
AxIS Z Version	3.11.1
Experiment
Name	Experiment0
Investigator
Description
StartTime	06-Nov-2024 06:15AM
Last Sample Time	11-Nov-2024 10:13AM
Barcode	108-5946
Plate Map
	1	2	3	4	5	6	7	8	9	10	11	12
A	None	None	None	None	None	None	None	None	None	None	None	None
B	None	Cells + ctrl (1)	Cells + ctrl (1)	Cells + ctrl (1)	None	None	None	None	None	None	None	None
C	None	Cells + ctrl (2)	Cells + ctrl (2)	Cells + ctrl (2)	None	None	None	None	None	None	None	None
D	None	Cells + ctrl (3)	Cells + ctrl (3)	Cells + ctrl (3)	None	None	None	None	None	None	None	None
E	None	Cells + ctrl (4)	Cells + ctrl (4)	Cells + ctrl (4)	None	None	None	None	None	None	None	None
F	None	None	None	None	None	None	None	None	None	None	None	None
G	None	None	None	None	None	None	None	None	None	None	None	None
H	None	None	None	None	None	None	None	None	None	None	None	None

## Sheet: Summary Series
11-Nov-2024 10:14AM
AxIS Z Settings
Analysis Type	Impedance
Media Background	None
Treatment Only	None
Time Reference	None
Endpoint	At Cursor
Endpoint Cursor	72.40 Hours
Impedance Type	Resistance
Display Interval	30 minutes
Frequency	10 kHz
Vehicle Correction	None
Data						Standard Error
Hours	Cells + ctrl (1)	Cells + ctrl (2)	Cells + ctrl (3)	Cells + ctrl (4)		Hours	Cells + ctrl (1)	Cells + ctrl (2)	Cells + ctrl (3)	Cells + ctrl (4)
0	0.028617	-0.0596644	0.259332	0.0451393		0	0.013226	0.370047	0.332418	0.221555
1.75	2.64147	2.79402	2.98372	2.9983		1.75	0.177114	0.116016	0.327558	0.258371
2.25	3.17102	3.17125	3.5167	3.49494		2.25	0.223102	0.178292	0.489548	0.36344
2.75	3.73732	3.68518	4.18802	4.16779		2.75	0.188909	0.170988	0.488472	0.370473
3.25	4.55164	4.55217	5.04133	5.10887		3.25	0.247172	0.147785	0.536602	0.479558
3.75	5.05992	5.04385	5.5556	5.67788		3.75	0.29712	0.145176	0.623503	0.506019
4.25	5.26721	5.29518	5.76815	5.96933		4.25	0.237016	0.132984	0.67728	0.545887
4.75	5.30177	5.32602	5.73365	5.99191		4.75	0.259931	0.111919	0.70696	0.546145
5.25	5.16319	5.43997	5.77287	5.93455		5.25	0.292338	0.23695	0.676618	0.527043
5.75	5.08832	5.34711	5.73836	5.73134		5.75	0.240725	0.15588	0.628604	0.595334
6.25	4.96024	5.11442	5.51291	5.6216		6.25	0.327265	0.242441	0.667033	0.539999
6.75	4.77713	4.94953	5.39871	5.57887		6.75	0.343092	0.147141	0.654883	0.617411
7.25	4.64738	4.8802	5.21075	5.35402		7.25	0.330084	0.184103	0.669637	0.59247
7.75	4.47004	4.91711	5.16928	5.25626		7.75	0.330533	0.177461	0.606945	0.540916
8.25	4.46019	4.78824	5.03116	5.16874		8.25	0.364708	0.191731	0.605412	0.528363
8.75	4.2987	4.67117	5.11503	5.06774		8.75	0.356859	0.214206	0.574527	0.479882
9.25	4.30807	4.58499	5.00284	5.05128		9.25	0.324734	0.128876	0.587572	0.502848
9.75	4.27186	4.59591	5.00909	4.98054		9.75	0.353403	0.162645	0.639869	0.496059
10.25	4.20143	4.64807	5.09553	5.0341		10.25	0.354824	0.234038	0.617576	0.500242
10.75	4.12769	4.67819	4.99557	5.06052		10.75	0.304844	0.24605	0.589367	0.493182
11.25	4.12665	4.65171	5.08429	4.99568		11.25	0.310218	0.255412	0.618798	0.583084
11.75	4.13109	4.641	5.11761	4.98677		11.75	0.272924	0.158799	0.660846	0.495482
12.25	4.08097	4.71367	5.16595	5.08049		12.25	0.330305	0.193012	0.633043	0.544071
12.75	4.10655	4.73166	5.18568	5.09629		12.75	0.36006	0.211475	0.605397	0.589433
13.25	4.00172	4.76076	5.23615	5.00882		13.25	0.317732	0.223006	0.602319	0.532152
13.75	4.03216	4.81812	5.26372	5.18744		13.75	0.39143	0.211478	0.659371	0.494642
14.25	4.09578	4.95655	5.24179	5.27027		14.25	0.440722	0.251426	0.568358	0.583796
14.75	4.02308	4.94681	5.38862	5.31907		14.75	0.410955	0.256217	0.614976	0.579191
15.25	4.12658	5.05319	5.58336	5.45325		15.25	0.410255	0.316145	0.663415	0.594611
15.75	4.05099	5.06873	5.61001	5.37886		15.75	0.393023	0.268377	0.676312	0.576762
16.25	4.12633	5.18916	5.61616	5.61862		16.25	0.364354	0.291805	0.661432	0.696693
16.75	4.25022	5.23102	5.76782	5.66798		16.75	0.525839	0.353984	0.650924	0.608129
17.25	4.1871	5.33622	5.81665	5.70067		17.25	0.446906	0.27425	0.699166	0.701539
17.75	4.21189	5.38619	5.99391	5.88459		17.75	0.407486	0.335968	0.70804	0.59356
18.25	4.2903	5.62326	6.04197	6.02228		18.25	0.38669	0.351723	0.755125	0.651611
18.75	4.33361	5.56336	6.24172	6.17831		18.75	0.408561	0.386291	0.714824	0.65847
19.25	4.40794	5.75144	6.35697	6.50377		19.25	0.430903	0.351512	0.689371	0.698175
19.75	4.5021	5.94939	6.53856	6.61416		19.75	0.50797	0.35954	0.707677	0.686009
20.25	4.58448	6.07204	6.73273	6.8159		20.25	0.475506	0.38801	0.703966	0.684676
20.75	4.56153	6.35007	6.90601	7.06451		20.75	0.45277	0.39643	0.727134	0.616033
21.25	4.69757	6.52209	7.06167	7.15322		21.25	0.472859	0.427152	0.698487	0.678161
21.75	4.84188	6.71702	7.2931	7.50325		21.75	0.500559	0.4137	0.739351	0.747421
22.25	4.96094	6.80139	7.58402	7.81287		22.25	0.47007	0.436828	0.714834	0.702359
22.75	5.04793	6.95461	7.73342	7.90311		22.75	0.52897	0.483239	0.754194	0.756815
23.25	5.13146	7.13721	7.93833	8.13428		23.25	0.479425	0.454764	0.672639	0.74384
23.75	5.25633	7.22112	8.18552	8.45242		23.75	0.504116	0.435912	0.710534	0.792501
24.25	5.31536	7.42722	8.28136	8.54008		24.25	0.496869	0.496636	0.735986	0.697383
24.75	5.40503	7.51299	8.54475	8.70873		24.75	0.526826	0.549733	0.677424	0.72814
25.25	5.49114	7.63045	8.73879	8.81581		25.25	0.510629	0.514008	0.75676	0.811888
25.75	5.45924	7.81153	8.88484	9.10217		25.75	0.58399	0.49146	0.738979	0.771557
26.25	5.53595	8.0374	8.95135	9.32		26.25	0.571545	0.529243	0.774639	0.801555
26.75	5.56493	8.1168	9.15833	9.40247		26.75	0.535026	0.539914	0.782292	0.884659
27.25	5.68658	8.29627	9.34492	9.56639		27.25	0.607366	0.526585	0.758911	0.85003
27.75	5.69219	8.40028	9.52599	9.73725		27.75	0.582242	0.600646	0.780626	0.898087
28.25	5.73548	8.50595	9.74345	9.95152		28.25	0.662449	0.547528	0.760984	0.877364
28.75	5.7791	8.68363	9.99585	10.1785		28.75	0.619148	0.67478	0.872294	0.886265
29.25	5.86922	8.91423	10.1827	10.4902		29.25	0.678362	0.68014	0.853248	0.931518
29.75	6.06662	9.11184	10.4317	10.7918		29.75	0.683887	0.712296	0.901239	0.964172
30.25	6.19193	9.30052	10.6701	11.0468		30.25	0.714237	0.742465	0.860986	1.03753
30.75	6.22623	9.50525	10.9123	11.2726		30.75	0.738084	0.76541	0.869147	1.05246
31.25	6.53059	9.78049	11.274	11.5385		31.25	0.766349	0.766851	0.941453	1.08756
31.75	6.51889	9.94374	11.5633	11.8538		31.75	0.772248	0.808547	0.851563	1.16333
32.25	6.52035	10.1729	11.8763	12.0666		32.25	0.803707	0.796783	0.93856	1.17322
32.75	6.69169	10.493	12.1897	12.4233		32.75	0.88035	0.771343	0.951016	1.24529
33.25	6.76312	10.8126	12.5291	12.7674		33.25	0.874312	0.893911	1.00391	1.32614
33.75	6.99916	11.0256	12.7603	13.1483		33.75	0.78587	0.920705	1.04753	1.41702
34.25	7.16826	11.3467	13.1949	13.4036		34.25	0.854365	0.955536	1.0083	1.33429
34.75	7.27315	11.6454	13.426	13.7178		34.75	0.923903	1.00425	1.07022	1.39993
35.25	7.45827	11.9476	13.7651	14.1764		35.25	0.8904	1.07159	1.05946	1.53859
35.75	7.51408	12.1631	14.0339	14.5095		35.75	0.994606	1.10122	1.18967	1.53028
36.25	7.59898	12.4716	14.4729	14.8748		36.25	1.06328	1.09857	1.24115	1.57231
36.75	7.7516	12.861	14.7845	15.0967		36.75	1.06571	1.18855	1.18382	1.65564
37.25	7.83326	13.1996	15.1567	15.4726		37.25	1.08902	1.1533	1.23735	1.70998
37.75	7.88355	13.4474	15.3507	15.7497		37.75	1.06816	1.29064	1.25661	1.77535
38.25	8.07396	13.742	15.7975	16.0986		38.25	1.1092	1.22365	1.30104	1.9025
38.75	8.0493	14.172	16.1869	16.4551		38.75	1.16985	1.42782	1.34744	1.92043
39.25	8.14707	14.4909	16.465	16.7253		39.25	1.17297	1.36542	1.41593	2.04091
39.75	8.24427	14.7302	16.8115	17.0512		39.75	1.19886	1.43729	1.47224	2.05724
40.25	8.29801	15.0324	17.1751	17.4125		40.25	1.23821	1.48951	1.48616	2.15353
40.75	8.42919	15.3808	17.5512	17.7863		40.75	1.18817	1.55203	1.55708	2.21567
41.25	8.45654	15.6643	17.9664	17.9562		41.25	1.28888	1.6267	1.69135	2.31259
41.75	8.55861	16.0041	18.3531	18.4076		41.75	1.40467	1.65046	1.62537	2.32954
42.25	8.62083	16.3977	18.7669	18.5753		42.25	1.41344	1.70524	1.74082	2.47197
42.75	8.65734	16.7531	19.1378	19.0218		42.75	1.4241	1.81659	1.80895	2.54318
43.25	8.68247	17.1052	19.3825	19.3766		43.25	1.48728	1.80131	1.89361	2.61939
43.75	8.68636	17.5754	19.8873	19.6083		43.75	1.50601	1.82616	1.88869	2.72306
44.25	8.7829	17.8629	20.3457	20.0512		44.25	1.63734	1.92698	2.03286	2.87713
44.75	8.79851	18.2468	20.7789	20.287		44.75	1.62347	2.05091	2.13168	3.03119
45.25	8.98213	18.6711	21.2672	20.7252		45.25	1.60423	2.23237	2.33686	3.14457
45.75	8.93733	19.1192	21.7545	21.1227		45.75	1.72414	2.33497	2.39153	3.31283
46.25	9.00272	19.6614	22.0111	21.404		46.25	1.77007	2.44843	2.37082	3.43479
46.75	8.91424	20.0313	22.5253	21.884		46.75	1.82713	2.64527	2.51208	3.66482
47.25	8.98225	20.5164	22.9648	22.0674		47.25	1.94751	2.70768	2.56874	3.92154
47.75	9.02723	20.8393	23.5117	22.5344		47.75	1.92856	2.73857	2.7321	3.989
48.25	9.03751	21.2735	23.9857	22.8914		48.25	2.04597	2.8672	2.83511	4.1431
48.75	8.96051	21.8082	24.4879	23.0675		48.75	2.05801	2.92249	3.01724	4.25391
49.25	8.9813	22.2483	25.0004	23.557		49.25	2.07516	3.12157	3.09195	4.46414
49.75	8.94718	22.6619	25.491	23.9065		49.75	2.19972	3.19797	3.23288	4.50545
50.25	9.03087	23.2296	26.0575	24.2044		50.25	2.30933	3.27879	3.31099	4.80265
50.75	8.99144	23.8892	26.628	24.6715		50.75	2.36693	3.52172	3.5101	4.84757
51.25	9.01827	24.4368	27.1583	25.0567		51.25	2.47536	3.70388	3.66311	5.18728
51.75	9.06065	24.9909	27.8092	25.3506		51.75	2.49103	3.79903	3.79233	5.28104
52.25	8.95867	25.5374	28.3876	25.5759		52.25	2.60763	3.87257	3.99126	5.59889
52.75	9.0388	26.0757	28.9695	26.0488		52.75	2.71081	4.13027	4.23574	5.75516
53.25	8.97762	26.5254	29.5366	26.3041		53.25	2.76424	4.35882	4.33267	5.9431
53.75	9.04041	27.1375	30.188	26.7246		53.75	2.85788	4.44267	4.50844	6.1907
54.25	9.01435	27.7519	31.0083	27.0666		54.25	2.91762	4.54645	4.65684	6.48311
54.75	8.98586	28.3097	31.6694	27.4371		54.75	2.95378	4.79775	4.97381	6.75483
55.25	9.02595	28.9309	32.2619	27.8526		55.25	3.05646	4.96185	5.19763	6.92342
55.75	8.99117	29.7344	32.9189	28.2846		55.75	3.18081	5.18518	5.30966	7.10803
56.25	8.87557	30.0599	33.5723	28.5927		56.25	3.199	5.42077	5.49618	7.4005
56.75	8.82353	30.7439	34.2255	28.7867		56.75	3.14624	5.65476	5.63228	7.5332
57.25	8.81139	31.1519	34.8866	29.0786		57.25	3.22632	5.75977	5.85148	7.72091
57.75	8.70835	31.8541	35.5351	29.2336		57.75	3.27917	5.88965	5.96958	8.01434
58.25	8.62528	32.4315	36.1327	29.3823		58.25	3.41959	6.13044	6.28324	8.21955
58.75	8.52716	32.9109	36.7237	29.6991		58.75	3.46746	6.31794	6.44254	8.48462
59.25	8.45244	33.4242	37.3353	29.9112		59.25	3.50084	6.4802	6.64451	8.69244
59.75	8.25675	33.7316	38.0141	30.1088		59.75	3.56696	6.72353	6.94327	8.94493
60.25	8.09037	34.239	38.622	30.4116		60.25	3.54143	6.83763	7.15192	9.2743
60.75	7.92689	34.7866	39.2063	30.6915		60.75	3.58187	7.17633	7.32267	9.45361
61.25	7.75349	35.3403	39.7363	30.8104		61.25	3.66102	7.40189	7.51014	9.73767
61.75	7.66092	35.7528	40.2974	30.9228		61.75	3.62288	7.5029	7.82326	9.88533
62.25	7.41116	36.0832	40.8413	30.8744		62.25	3.6777	7.64259	7.99147	10.0387
62.75	7.3198	36.5982	41.4482	31.078		62.75	3.70931	7.77982	8.13173	10.3224
63.25	7.1606	37.0321	42.1088	31.1551		63.25	3.70867	7.89048	8.5104	10.4412
63.75	7.02007	37.2631	42.7759	31.1915		63.75	3.72292	8.16037	8.76649	10.6193
64.25	6.78493	37.6477	43.2013	31.1246		64.25	3.7775	8.28259	8.97468	10.7662
64.75	6.72189	37.89	43.54	31.0827		64.75	3.77203	8.35369	9.12593	10.8798
65.25	6.66698	38.1988	44.1168	31.1072		65.25	3.79843	8.52787	9.42981	11.1077
65.75	6.51113	38.8185	44.7992	31.0573		65.75	3.74475	8.66223	9.67043	11.2288
66.25	6.38943	39.1909	45.1982	30.9927		66.25	3.79036	8.86032	9.88222	11.3544
66.75	6.31965	39.3824	45.6413	30.9314		66.75	3.82732	8.937	10.2435	11.4597
67.25	6.16294	39.5209	46.1555	30.8125		67.25	3.83355	9.07447	10.4865	11.6169
67.75	6.14501	39.6593	46.3487	30.8985		67.75	3.8098	8.97814	10.6389	11.6131
68.25	6.03758	39.8587	46.8017	30.7227		68.25	3.70804	9.02078	10.7074	11.8178
68.75	5.86343	39.9047	47.0543	30.58		68.75	3.67414	9.12144	11.0244	11.8621
69.25	5.88532	40.1159	47.1962	30.3797		69.25	3.64188	9.23516	11.0679	11.8941
69.75	5.72058	40.1529	47.3813	30.2983		69.75	3.61491	9.2415	11.1972	11.9453
70.25	5.67467	40.1995	47.6552	30.1224		70.25	3.45906	9.31765	11.4531	11.9913
70.75	5.5213	40.1397	47.8833	30.0273		70.75	3.46658	9.45077	11.6644	12.0874
71.25	5.47048	40.2526	47.9599	30.035		71.25	3.37259	9.44515	11.7517	12.1899
71.75	5.26131	40.3504	48.249	29.9201		71.75	3.38819	9.41168	11.8357	12.2858
72.25	5.12716	40.3548	48.2613	29.6005		72.25	3.34648	9.5228	11.9196	12.08
72.75	4.81537	40.4836	48.5343	29.1296		72.75	3.38618	9.49155	12.0948	11.8872
73.25	4.6351	40.4557	48.5546	28.8183		73.25	3.38254	9.43932	12.228	11.8251
73.75	4.25928	40.3767	48.7239	28.5133		73.75	3.41438	9.47454	12.1985	11.7038
74.25	3.90012	40.2828	48.6259	28.4434		74.25	3.55461	9.58186	12.4274	11.6708
74.75	3.47696	40.1553	48.6757	28.1425		74.75	3.67068	9.63168	12.54	11.5589
75.25	3.00291	40.0776	48.6287	27.7069		75.25	3.75054	9.54943	12.7855	11.3502
75.75	2.44645	39.9078	48.5353	27.422		75.75	3.83043	9.59486	12.7794	11.1501
76.25	1.87888	39.6505	48.3865	27.1015		76.25	3.95472	9.58064	12.9261	10.8869
76.75	1.1544	39.5898	48.1437	26.7834		76.75	4.27231	9.47331	12.8644	10.6299
77.25	0.404891	39.3387	47.9247	26.5053		77.25	4.60894	9.28168	12.8449	10.4751
77.75	-0.497357	39.2155	47.5151	26.1288		77.75	5.01079	9.10171	12.7524	10.2761
78.25	-1.33369	38.8203	47.2345	25.8004		78.25	5.25118	9.02993	12.7811	10.1176
78.75	-2.00699	38.4481	46.8677	25.2891		78.75	5.50041	8.86742	12.6749	9.91114
79.25	-2.41838	38.1652	46.5341	24.6753		79.25	5.68815	8.78551	12.5598	9.77172
79.75	-2.68116	37.7605	46.0517	24.1125		79.75	5.82938	8.70603	12.4815	9.61543
80.25	-3.01468	37.3219	45.4806	23.4045		80.25	5.92912	8.55262	12.4146	9.50263
80.75	-3.18728	36.6737	44.7789	22.7252		80.75	5.99144	8.54984	12.2039	9.39419
81.25	-3.37106	36.077	44.3383	21.973		81.25	6.16379	8.30012	12.1731	9.38016
81.75	-3.50617	35.5156	43.7233	21.2345		81.75	6.15559	8.20963	11.9635	9.34634
82.25	-3.67982	34.9358	43.1045	20.3695		82.25	6.25654	8.08085	11.8234	9.44861
82.75	-3.77439	34.331	42.3273	19.3908		82.75	6.39956	8.0577	11.6785	9.61559
83.25	-3.90519	33.8364	41.8361	18.3947		83.25	6.40919	7.86135	11.6587	9.94854
83.75	-3.93979	33.1014	41.177	17.2922		83.75	6.39187	7.77302	11.498	10.392
84.25	-4.18339	32.6344	40.425	16.0992		84.25	6.36763	7.74073	11.3895	10.855
84.75	-4.26639	31.8575	39.5825	15.0176		84.75	6.41442	7.59453	11.1808	11.2491
85.25	-4.49195	31.2636	38.8224	14.217		85.25	6.37416	7.47502	11.029	11.343
85.75	-4.68516	30.5325	38.0375	13.7299		85.75	6.27061	7.3446	10.8891	11.3565
86.25	-4.87061	29.7884	37.1696	12.9814		86.25	6.179	7.22734	10.7332	11.4602
86.75	-5.22512	29.1205	36.4221	12.5499		86.75	6.06011	7.14854	10.6108	11.304
87.25	-5.4322	28.5806	35.8738	12.1646		87.25	5.97692	6.96346	10.5551	11.323
87.75	-5.79716	28.0967	35.3177	11.6899		87.75	5.81024	6.88357	10.5043	11.2423
88.25	-6.13361	27.4362	34.6015	11.2892		88.25	5.62364	6.82529	10.3728	11.181
88.75	-6.45281	27.0074	33.9398	10.9554		88.75	5.47234	6.73084	10.2289	11.1015
89.25	-6.80738	26.6452	33.2523	10.5563		89.25	5.21988	6.83916	10.0953	11.0326
89.75	-7.20522	26.1531	32.6392	10.3246		89.75	4.93979	6.7266	10.0189	10.8655
90.25	-7.71862	25.6283	31.9356	9.88679		90.25	4.59652	6.68759	9.77659	10.8193
90.75	-8.19395	25.2828	31.3514	9.51901		90.75	4.16832	6.6501	9.56692	10.743
91.25	-8.80939	24.9818	30.8788	9.02904		91.25	3.6947	6.58437	9.39388	10.5878
91.75	-9.35757	24.3894	30.244	8.6066		91.75	3.1254	6.3924	9.09363	10.4555
92.25	-9.95313	24.02	29.6848	8.14685		92.25	2.65216	6.15298	8.90832	10.2879
92.75	-10.2207	23.4726	29.1901	7.60868		92.75	2.33289	5.95623	8.76122	10.1633
93.25	-10.4034	23.2295	28.8091	6.9178		93.25	1.96935	5.74389	8.45547	10.0458
93.75	-10.4936	22.8402	28.2946	6.20759		93.75	1.76836	5.52813	8.20292	9.95621
94.25	-10.4159	22.5293	28.0482	5.49357		94.25	1.55069	5.38622	7.98737	9.91739
94.75	-10.3778	22.2267	27.7187	4.70752		94.75	1.35216	5.15387	7.69446	9.88895
95.25	-10.2864	21.8675	27.2571	3.80788		95.25	1.17353	4.92908	7.38627	9.89838
95.75	-10.206	21.61	26.8457	2.71962		95.75	1.0126	4.74	7.2041	10.0497
96.25	-9.9999	21.3218	26.4075	1.789		96.25	0.880306	4.48843	6.95681	10.1918
96.75	-9.80521	20.997	26.0932	0.987824		96.75	0.692359	4.22191	6.80948	10.3013
97.25	-9.6464	20.7803	25.7098	0.508865		97.25	0.505512	4.13012	6.85197	10.2844
97.75	-9.43781	20.3946	25.1164	0.158814		97.75	0.559431	4.00411	6.68517	10.306
98.25	-9.28205	20.0654	24.5913	-0.302967		98.25	0.569083	3.93661	6.7218	10.3189
98.75	-9.03016	19.5469	23.9758	-0.42284		98.75	0.705459	3.81466	6.69215	10.3604
99.25	-8.86148	18.9679	23.3014	-0.664338		99.25	0.782612	3.89622	6.71737	10.2473
99.75	-8.73855	18.2801	22.6605	-0.76894		99.75	0.927716	4.03991	6.84632	10.246
100.25	-8.58643	17.577	21.9333	-0.899223		100.25	1.00655	4.21459	7.027	10.0594
100.75	-8.42801	16.6034	21.1053	-1.01055		100.75	1.16477	4.5309	7.1855	9.91174
101.25	-8.35722	15.6024	20.1935	-1.11723		101.25	1.26102	4.9957	7.50084	9.78532
101.75	-8.29622	14.4325	19.2401	-1.2907		101.75	1.37995	5.52743	7.7826	9.54713
102.25	-8.32691	13.245	18.47	-1.50937		102.25	1.48189	6.26948	8.28692	9.34006
102.75	-8.31092	11.8041	17.183	-1.53166		102.75	1.55309	7.08448	8.81002	9.14759
103.25	-8.22676	10.4119	16.1734	-1.80811		103.25	1.65554	7.70122	9.49966	8.88945
103.75	-8.13202	9.3542	15.1193	-1.98692		103.75	1.69001	7.97575	10.0431	8.6009
104.25	-8.13262	8.44411	14.3949	-2.16752		104.25	1.76703	8.1799	10.3168	8.27304
104.75	-7.89785	7.42184	13.757	-2.54855		104.75	1.7723	8.20791	10.4524	7.91818
105.25	-7.69654	6.37854	13.264	-2.81295		105.25	1.65114	8.22321	10.5388	7.33336
105.75	-7.58868	5.33468	12.6533	-3.3225		105.75	1.49277	8.17224	10.5755	6.72237
106.25	-7.27777	4.13406	12.0711	-3.97056		106.25	1.35728	8.23675	10.4882	6.10637
106.75	-7.03891	2.94461	11.6155	-4.60582		106.75	1.23868	8.28336	10.4905	5.32762
107.25	-6.84973	1.83171	11.1013	-5.39235		107.25	1.11026	8.35868	10.3192	4.48303
107.75	-6.49596	1.09413	10.4818	-6.1923		107.75	0.893396	8.53888	10.2716	3.57594
108.25	-6.19845	0.630716	10.0094	-6.84735		108.25	0.801882	8.51312	10.13	2.71831
108.75	-5.74583	0.0791585	9.5218	-7.42412		108.75	0.635439	8.45673	9.98485	2.07324
109.25	-5.57015	-0.297256	8.88043	-7.68899		109.25	0.406858	8.52167	9.81056	1.573
109.75	-5.29907	-0.640339	8.28016	-7.86422		109.75	0.379902	8.47083	9.69177	1.27229
110.25	-4.98748	-0.903863	7.60798	-7.87117		110.25	0.287316	8.42728	9.56348	1.05839
110.75	-4.80847	-1.02614	6.87382	-7.83996		110.75	0.250556	8.2854	9.31743	0.898508
111.25	-4.55629	-1.14728	6.14939	-7.70118		111.25	0.311384	8.05574	9.20267	0.869771
111.75	-4.26359	-2.21843	5.22009	-7.81599		111.75	0.255005	8.14405	9.02105	0.900995
112.25	-4.09049	-2.65757	4.24135	-7.71322		112.25	0.25951	8.0725	8.89145	0.913769
112.75	-3.90526	-3.03474	3.30409	-7.66281		112.75	0.186896	8.01274	8.91275	1.06737
113.25	-3.76393	-3.18769	2.34851	-7.57681		113.25	0.199652	7.98009	8.92188	1.22343
113.75	-3.4596	-3.23031	1.44768	-7.54011		113.75	0.188629	7.83218	9.08267	1.39737
114.25	-3.32358	-3.20746	0.710194	-7.47559		114.25	0.193378	7.77576	9.19151	1.5943
114.75	-3.20114	-3.22213	0.293215	-7.34194		114.75	0.232024	7.54239	9.31443	1.71242
115.25	-2.74669	-3.35553	0.0955268	-7.30935		115.25	0.250183	7.28724	9.28032	1.86479
115.75	-2.53912	-3.359	0.0381948	-7.36487		115.75	0.369251	7.00808	9.23075	1.9873
116.25	-2.05493	-3.28929	-0.0784801	-7.36604		116.25	0.380626	6.52618	9.12696	2.20269
116.75	-1.60837	-3.05529	-0.135595	-7.13225		116.75	0.431988	5.98216	9.01532	2.1667
117.25	-1.60222	-2.98945	-0.0903598	-6.79945		117.25	0.50744	5.2817	8.85169	2.09027
117.75	-1.14296	-3.20857	-0.0588525	-6.3964		117.75	0.674241	4.3734	8.64864	1.94646
118.25	-0.623095	-3.2957	-0.120085	-5.778		118.25	0.781757	3.29567	8.33841	1.84959
118.75	-0.204418	-3.6573	-0.0305469	-5.04735		118.75	0.65102	2.06488	7.9766	1.69672
119.25	1.04893	-3.98661	-0.277727	-4.07953		119.25	0.384314	0.904287	7.63875	1.46569
119.75	3.47376	-4.2066	-0.564647	-3.30022		119.75	1.0842	0.496139	7.18424	1.04609
120.25	7.20056	-4.18705	-1.0046	-2.48894		120.25	1.81261	1.06046	6.79247	0.811488
120.75	13.1318	-4.10061	-1.50322	-1.77762		120.75	3.68268	1.51985	6.28731	0.692403
121.25	23.0566	-3.9724	-2.10512	-0.943618		121.25	5.97408	1.98625	5.68729	0.550706
121.75	43.0994	-3.32909	-2.66148	-0.363456		121.75	9.10497	2.79424	4.85018	0.168018
122.25	82.2782	-1.44269	-3.06676	0.760275		122.25	12.0077	4.53418	3.82797	0.366862
122.75	149.342	0.987061	-3.41488	2.23973		122.75	28.3659	6.89892	2.90009	0.604745
123.25	249.933	4.62858	-3.48803	8.71537		123.25	46.1307	10.5244	2.28438	4.77001
123.75	278.093	10.5355	-2.83938	19.9386		123.75	41.039	16.4463	2.41087	13.3396
Hours	A1	A2	A3	A4	A5	A6	A7	A8	A9	A10	A11	A12	B1	B2	B3	B4	B5	B6	B7	B8	B9	B10	B11	B12	C1	C2	C3	C4	C5	C6	C7	C8	C9	C10	C11	C12	D1	D2	D3	D4	D5	D6	D7	D8	D9	D10	D11	D12	E1
	None	None	None	None	None	None	None	None	None	None	None	None	None	Cells + ctrl (1)	Cells + ctrl (1)	Cells + ctrl (1)	None	None	None	None	None	None	None	None	None	Cells + ctrl (2)	Cells + ctrl (2)	Cells + ctrl (2)	None	None	None	None	None	None	None	None	None	Cells + ctrl (3)	Cells + ctrl (3)	Cells + ctrl (3)	None	None	None	None	None	None	None	None	None
0														0.0500933	0.0312525	0.00450516										-0.633531	-0.177469	0.632006										-0.133219	0.920293	-0.00907898
1.75														2.3172	2.68012	2.92708										2.65745	2.69985	3.02476										2.38873	3.51864	3.04377
2.25														2.74816	3.50581	3.25908										2.81731	3.38575	3.31068										2.93668	4.48983	3.12359
2.75														3.36724	3.85646	3.98826										3.35073	3.9142	3.7906										3.50374	5.13401	3.92631
3.25														4.07055	4.69372	4.89065										4.25734	4.71765	4.68152										4.2937	6.08193	4.74835
3.75														4.47113	5.42385	5.28479										4.80293	5.30465	5.02397										4.65943	6.75463	5.25273
4.25														4.79469	5.53627	5.47067										5.12264	5.55674	5.20617										4.79812	7.07195	5.43439
4.75														4.81454	5.70237	5.38842										5.12919	5.51675	5.33211										4.77822	7.114	5.30875
5.25														4.60044	5.58193	5.3072										5.13529	5.90665	5.27796										4.78045	7.0658	5.47236
5.75														4.62612	5.43614	5.20269										5.07296	5.61275	5.35561										4.87127	6.96029	5.38354
6.25														4.30617	5.30847	5.26609										4.86065	5.59912	4.88349										4.49703	6.76971	5.272
6.75														4.11695	5.26926	4.94519										4.73717	5.23214	4.87928										4.33826	6.59467	5.26321
7.25														4.01765	5.13384	4.79066										4.6094	5.23166	4.79953										4.31976	6.52218	4.79031
7.75														3.83319	4.94199	4.63494										4.64727	5.2517	4.85236										4.2725	6.32618	4.90915
8.25														3.77312	5.01583	4.59163										4.56718	5.17013	4.62742										4.16289	6.19615	4.73445
8.75														3.61912	4.82736	4.44962										4.29639	5.0383	4.67882										4.28162	6.2168	4.84667
9.25														3.77794	4.89806	4.24821										4.35111	4.79575	4.60811										4.11848	6.11521	4.77484
9.75														3.60817	4.81421	4.3932										4.40574	4.91955	4.46245										4.062	6.228	4.73727
10.25														3.55798	4.78235	4.26395										4.2519	5.06205	4.63026										4.19545	6.2781	4.81305
10.75														3.53546	4.54926	4.29834										4.32038	5.14967	4.56452										4.22045	6.15219	4.61406
11.25														3.5812	4.65544	4.14332										4.24984	5.12574	4.57956										4.30554	6.30667	4.64066
11.75														3.67527	4.61906	4.09893										4.42931	4.95189	4.5418										4.24729	6.4142	4.69135
12.25														3.54192	4.68121	4.0198										4.54189	5.09895	4.50019										4.30241	6.39956	4.79588
12.75														3.46897	4.71525	4.13543										4.46295	5.14888	4.58314										4.36828	6.36795	4.82081
13.25														3.39471	4.46805	4.14241										4.45279	5.19414	4.63535										4.39654	6.40405	4.90785
13.75														3.33463	4.68873	4.07313										4.60987	5.24106	4.60343										4.39793	6.55808	4.83515
14.25														3.37188	4.89326	4.02221										4.79769	5.44916	4.6228										4.4893	6.35588	4.88019
14.75														3.30334	4.72666	4.03922										4.62116	5.45228	4.76699										4.5195	6.57687	5.06948
15.25														3.48514	4.8904	4.00419										4.73119	5.68544	4.74293										4.73441	6.89091	5.12477
15.75														3.46746	4.79885	3.88666										4.8729	5.59945	4.73385										4.76961	6.94808	5.11234
16.25														3.55175	4.80177	4.02548										4.82838	5.76683	4.97228										4.75367	6.91606	5.17876
16.75														3.49682	5.26238	3.99146										4.83246	5.93703	4.92357										4.87108	7.0335	5.39888
17.25														3.57685	5.0578	3.92667										4.92951	5.85829	5.22085										4.9937	7.20718	5.24906
17.75														3.64478	5.00232	3.98857										5.02279	6.05736	5.07843										5.12637	7.39695	5.45841
18.25														3.81008	5.05541	4.00542										5.15319	6.31151	5.40509										5.10204	7.53568	5.48821
18.75														3.82622	5.14199	4.0326										5.22957	6.33366	5.12684										5.36208	7.65755	5.70554
19.25														3.82277	5.24844	4.15259										5.37695	6.45395	5.42342										5.51521	7.72351	5.83219
19.75														3.89102	5.51052	4.10476										5.6483	6.66546	5.53441										5.74099	7.94993	5.92475
20.25														3.96277	5.51858	4.2721										5.75364	6.84411	5.61835										5.84536	8.12306	6.22977
20.75														4.02741	5.46187	4.19531										5.91938	7.14191	5.98892										6.08343	8.3559	6.27871
21.25														4.08771	5.62847	4.37652										6.09449	7.3764	6.09539										6.21418	8.44717	6.52366
21.75														4.25004	5.83706	4.43853										6.28447	7.54413	6.32246										6.35506	8.75206	6.77217
22.25														4.3698	5.8896	4.6234										6.21737	7.65611	6.53068										6.64156	8.98626	7.12423
22.75														4.42853	6.10038	4.61487										6.40245	7.91764	6.54374										6.76604	9.21938	7.21484
23.25														4.53595	6.08004	4.7784										6.6942	8.04664	6.6708										7.07952	9.26448	7.47097
23.75														4.62518	6.25281	4.891										6.77667	8.09289	6.79381										7.21621	9.57012	7.77022
24.25														4.75408	6.30619	4.88583										6.91346	8.42029	6.9479										7.35996	9.73619	7.74794
24.75														4.78963	6.45341	4.97207										6.97476	8.61238	6.95183										7.71747	9.88759	8.0292
25.25														4.94621	6.51161	5.0156										7.21675	8.65232	7.02228										7.76831	10.2299	8.21822
25.75														4.81727	6.62523	4.9352										7.31358	8.79442	7.32658										7.9021	10.3322	8.42019
26.25														4.89161	6.67581	5.04044										7.65719	9.083	7.37201										7.90077	10.4627	8.49053
26.75														5.06725	6.63414	4.99342										7.72922	9.18343	7.43775										8.18367	10.7056	8.58571
27.25														5.05111	6.90087	5.10775										7.92108	9.33609	7.63162										8.4429	10.8531	8.73876
27.75														4.97692	6.84563	5.25402										8.01837	9.57761	7.60486										8.53349	11.066	8.97853
28.25														5.02274	7.05907	5.12463										8.13645	9.58342	7.79797										8.72119	11.2311	9.27811
28.75														5.17893	7.0172	5.14116										8.24742	10.0077	7.79571										8.94829	11.7278	9.31148
29.25														5.12134	7.22348	5.26284										8.41371	10.2599	8.06911										9.02181	11.8463	9.67988
29.75														5.42405	7.43357	5.34222										8.63212	10.5134	8.19002										9.35248	12.2215	9.72095
30.25														5.46407	7.62032	5.49141										8.89545	10.7403	8.26585										9.50073	12.3495	10.1601
30.75														5.50615	7.70226	5.4703										8.97538	11.014	8.52641										9.78005	12.6207	10.3361
31.25														5.91651	8.05379	5.62146										9.28978	11.2843	8.76744										9.97103	13.1027	10.7484
31.75														5.8957	8.05434	5.60662										9.42876	11.5288	8.8737										10.3683	13.2117	11.1099
32.25														5.75483	8.12717	5.67905										9.8038	11.7	9.01495										10.6688	13.7247	11.2354
32.75														5.95743	8.44471	5.67293										10.1719	11.9603	9.34678										10.8564	14.0311	11.6815
33.25														5.9962	8.50752	5.78565										10.3871	12.5291	9.52149										11.1468	14.4813	11.959
33.75														6.37149	8.56091	6.06507										10.5576	12.802	9.71729										11.2749	14.7825	12.2235
34.25														6.56909	8.85369	6.08201										10.8384	13.1962	10.0054										11.7412	15.1322	12.7112
34.75														6.64893	9.09143	6.0791										11.1765	13.5711	10.1884										11.9133	15.4938	12.8709
35.25														6.70862	9.232	6.43418										11.4949	13.9882	10.3598										12.275	15.8147	13.2055
35.75														6.70658	9.49221	6.34345										11.629	14.2806	10.5798										12.3297	16.324	13.4482
36.25														6.92732	9.6822	6.18742										11.924	14.5882	10.9027										12.6589	16.8473	13.9123
36.75														7.10609	9.83353	6.31519										12.2134	15.1656	11.204										13.067	17.0546	14.2319
37.25														7.17164	9.96119	6.36697										12.6814	15.4052	11.5122										13.3866	17.5395	14.5441
37.75														7.33644	9.94551	6.3687										12.6976	15.9613	11.6832										13.4706	17.7351	14.8464
38.25														7.38706	10.2442	6.59063										13.2792	16.0546	11.8922										13.8136	18.2476	15.3313
38.75														7.28751	10.346	6.51436										13.6025	16.8801	12.0333										14.1594	18.7381	15.6632
39.25														7.35422	10.4556	6.63139										13.8677	17.1051	12.5										14.392	19.1723	15.8307
39.75														7.52986	10.5837	6.6193										14.1183	17.4686	12.6038										14.452	19.5167	16.466
40.25														7.46581	10.734	6.6942										14.2769	17.9057	12.9145										14.8663	19.9507	16.7084
40.75														7.77491	10.7347	6.77791										14.8091	18.3089	13.0245										15.0769	20.426	17.1506
41.25														7.6723	10.9752	6.72208										14.9245	18.7779	13.2905										15.1395	20.9887	17.7711
41.75														7.8159	11.2764	6.58358										15.3285	19.1401	13.5438										15.6678	21.2824	18.1091
42.25														7.65619	11.4043	6.80194										15.6656	19.6485	13.8791										15.8898	21.9034	18.5075
42.75														7.79762	11.4388	6.73565										16.0492	20.1919	14.0183										16.2288	22.4552	18.7294
43.25														7.78192	11.5879	6.6776										16.2656	20.5591	14.491										16.3078	22.8348	19.0048
43.75														7.70635	11.6429	6.70982										16.734	21.074	14.9182										16.7477	23.2761	19.638
44.25														7.80639	11.9781	6.56424										17.1584	21.4966	14.9338										16.9193	23.9543	20.1634
44.75														7.74634	11.9848	6.6644										17.3585	22.159	15.223										17.1774	24.5555	20.6037
45.25														8.01666	12.1147	6.81504										17.7997	22.8991	15.3147										17.2835	25.3757	21.1424
45.75														7.7336	12.3376	6.74075										17.9751	23.6123	15.7702										17.6944	25.9743	21.5947
46.25														7.80547	12.4866	6.71614										18.4292	24.3818	16.1731										17.9717	26.1814	21.8802
46.75														7.57802	12.5279	6.63683										18.656	25.1432	16.2947										18.2259	26.9262	22.4237
47.25														7.53659	12.8373	6.57285										19.0769	25.7572	16.7149										18.5899	27.4847	22.8199
47.75														7.59413	12.845	6.64254										19.5114	26.1051	16.9015										18.872	28.3311	23.332
48.25														7.48158	13.093	6.53793										19.8397	26.7988	17.182										19.0502	28.8709	24.036
48.75														7.33952	13.0475	6.49449										20.1994	27.479	17.7462										19.3331	29.7824	24.3483
49.25														7.4432	13.0887	6.41199										20.4905	28.3152	17.9392										19.6695	30.3799	24.9519
49.75														7.27236	13.3077	6.26144										20.8671	28.8758	18.2428										19.8797	31.0787	25.5148
50.25														7.35523	13.596	6.14133										21.1556	29.6541	18.879										20.2694	31.7375	26.1657
50.75														7.25474	13.6736	6.046										21.6234	30.7977	19.2465										20.4837	32.6409	26.7595
51.25														7.26439	13.9046	5.88584										22.0291	31.7077	19.5737										20.8108	33.5002	27.164
51.75														7.26229	13.9835	5.93612										22.5188	32.449	20.0048										21.1894	34.3252	27.913
52.25														7.10753	14.1067	5.66177										23.0347	33.1365	20.4411										21.3704	35.1916	28.6009
52.75														7.00668	14.4078	5.70188										23.3949	34.1827	20.6495										21.5431	36.2127	29.1527
53.25														7.01988	14.4341	5.47893										23.5721	35.1053	20.8988										21.9185	36.9219	29.7694
53.75														7.03026	14.6793	5.41171										24.1516	35.8778	21.383										22.2116	37.8178	30.5345
54.25														6.98274	14.7675	5.29286										24.7341	36.6891	21.8324										22.7889	38.9113	31.3246
54.75														6.75309	14.8389	5.36563										25.0127	37.7622	22.1542										22.9437	40.1691	31.8954
55.25														6.74489	15.078	5.25492										25.4733	38.7154	22.6042										23.0801	41.0738	32.6318
55.75														6.59576	15.2927	5.08504										26.099	39.9632	23.141										23.5583	41.9422	33.2562
56.25														6.40729	15.2216	4.99781										26.0926	40.7814	23.3057										23.8409	42.865	34.0111
56.75														6.37493	15.0678	5.02789										26.5646	41.9346	23.7325										24.246	43.7402	34.6903
57.25														6.28927	15.216	4.92885										26.8186	42.562	24.0751										24.5227	44.7762	35.3609
57.75														6.09715	15.224	4.80385										27.1822	43.5545	24.8255										24.9373	45.5956	36.0722
58.25														5.91921	15.4179	4.53876										27.5184	44.6165	25.1595										24.9209	46.6538	36.8233
58.75														5.83624	15.4079	4.33736										27.7802	45.4765	25.4759										25.1628	47.4314	37.5768
59.25														5.78924	15.3919	4.17617										28.1478	46.3142	25.8106										25.3454	48.2931	38.3674
59.75														5.50032	15.3333	3.93662										28.1858	47.1135	25.8956										25.3645	49.3005	39.3774
60.25														5.24964	15.1297	3.89176										28.4787	47.8604	26.3781										25.6053	50.266	39.9947
60.75														5.01372	15.0513	3.71564										28.6647	49.0899	26.6051										25.7541	50.9467	40.9181
61.25														4.81758	15.0305	3.41243										28.9707	50.0982	26.9522										25.9951	51.8596	41.354
61.75														4.82526	14.8533	3.30423										29.0911	50.7283	27.4391										26.0141	52.9709	41.9072
62.25														4.44865	14.7229	3.06198										29.1525	51.3469	27.7501										26.3076	53.8675	42.3487
62.75														4.1315	14.7151	3.11281										29.3273	52.147	28.3203										26.6446	54.6823	43.0177
63.25														4.03275	14.5491	2.89998										29.4469	52.8092	28.8403										26.7126	56.0917	43.5222
63.75														3.70629	14.4514	2.90248										29.4453	53.5791	28.7648										26.9214	57.1862	44.2201
64.25														3.52931	14.3169	2.50856										29.6448	54.2098	29.0886										26.9408	57.9143	44.7487
64.75														3.46096	14.2438	2.46089										29.7467	54.5957	29.3278										27.0338	58.539	45.0472
65.25														3.38339	14.2415	2.37601										29.8804	55.2529	29.4632										27.0205	59.5608	45.769
65.75														3.21681	13.9832	2.33333										30.1819	56.143	30.1308										27.1466	60.4695	46.7815
66.25														3.07821	13.9507	2.13934										30.2356	56.9112	30.426										27.1242	61.1615	47.3088
66.75														2.97635	13.9547	2.02792										30.4716	57.2564	30.4192										26.8434	62.0948	47.9856
67.25														2.81866	13.8101	1.86011										30.3042	57.6691	30.5894										26.9378	63.0385	48.4903
67.75														2.67668	13.7547	2.00363										30.5149	57.6145	30.8484										26.8476	63.4707	48.7278
68.25														2.84068	13.4312	1.84091										30.5186	57.8964	31.161										27.2278	64.1115	49.0656
68.75														2.6363	13.1943	1.75973										30.1886	58.1344	31.3911										26.8917	64.8631	49.408
69.25														2.70765	13.1501	1.79817										30.3598	58.5762	31.4116										26.8841	64.972	49.7324
69.75														2.51051	12.9358	1.71542										30.3518	58.6244	31.4825										26.818	65.344	49.982
70.25														2.68707	12.5723	1.76469										30.1595	58.8156	31.6233										26.5595	65.933	50.4731
70.75														2.56551	12.4305	1.56788										29.9224	59.0199	31.4769										26.3375	66.4025	50.9099
71.25														2.70311	12.1814	1.52694										29.8135	59.1067	31.8375										26.22	66.5656	51.0941
71.75														2.51947	11.9989	1.26556										29.957	59.1384	31.9559										26.2551	66.8258	51.6661
72.25														2.49444	11.7725	1.11451										29.6819	59.3521	32.0304										26.0704	66.9004	51.8132
72.75														2.13621	11.5415	0.768382										29.6277	59.3978	32.4252										25.9817	67.3859	52.2353
73.25														2.02385	11.3454	0.536023										29.5186	59.2505	32.5982										25.7478	67.604	52.3119
73.75														1.5951	11.0366	0.146136										29.3933	59.2409	32.4958										26.0356	67.8362	52.2997
74.25														1.23382	10.9406	-0.474092										29.0659	59.3476	32.4351										25.4046	67.911	52.5621
74.75														0.693232	10.7518	-1.01419										28.7361	59.3002	32.4296										25.3863	68.38	52.2609
75.25														0.114021	10.4424	-1.54769										28.5876	59.0347	32.6106										24.9299	68.7958	52.1604
75.75														-0.430838	10.0339	-2.26369										28.4684	58.9706	32.2843										24.9224	68.8131	51.8703
76.25														-1.07454	9.70991	-2.99872										28.1748	58.6774	32.0994										24.5598	68.987	51.6126
76.75														-2.24159	9.64271	-3.93791										28.3214	58.4149	32.0332										24.3583	68.5315	51.5414
77.25														-3.04053	9.53191	-5.2767										28.0903	57.7517	32.174										24.153	68.2461	51.3749
77.75														-4.5021	9.46087	-6.45084										28.0974	57.2571	32.2919										23.8608	67.6022	51.0823
78.25														-5.95303	9.14427	-7.19232										27.7511	56.713	31.9968										23.6122	67.5049	50.5863
78.75														-7.27793	8.99068	-7.73371										27.3875	55.9843	31.9725										23.4591	66.9974	50.1467
79.25														-8.12072	8.9579	-8.09232										27.0971	55.5178	31.8806										23.2745	66.379	49.9486
79.75														-8.55246	8.9775	-8.46853										26.8143	54.9605	31.5066										22.9362	65.7715	49.4473
80.25														-9.22433	8.83905	-8.65877										26.4769	54.2	31.2888										22.4514	65.033	48.9574
80.75														-9.51826	8.78905	-8.83264										25.8973	53.5598	30.5641										22.14	63.9988	48.1979
81.25														-9.88791	8.94964	-9.17492										25.3598	52.4143	30.457										21.765	63.5235	47.7264
81.75														-10.1202	8.79334	-9.19161										24.9459	51.6819	29.919										21.5306	62.5649	47.0743
82.25														-10.3258	8.82501	-9.53867										24.4289	50.8243	29.5543										21.2122	61.7917	46.3096
82.75														-10.6896	9.01048	-9.64401										23.7592	50.1505	29.0832										20.6916	60.7665	45.5239
83.25														-10.7645	8.90238	-9.85349										23.4449	49.2505	28.8138										20.1832	60.1551	45.1701
83.75														-10.8758	8.82805	-9.77158										22.7706	48.3274	28.2062										19.7806	59.1728	44.5776
84.25														-10.9887	8.5416	-10.1031										22.351	47.7983	27.7538										19.2396	58.2666	43.7687
84.75														-11.1652	8.54994	-10.1839										21.6201	46.6936	27.2587										18.8518	57.2078	42.688
85.25														-11.4183	8.23993	-10.2974										21.1873	45.8662	26.7374										18.3926	56.2402	41.8344
85.75														-11.3665	7.8469	-10.5359										20.5359	44.8518	26.2098										17.8722	55.2433	40.9971
86.25														-11.4448	7.47877	-10.6458										19.9043	43.8646	25.5964										17.3335	54.194	39.9813
86.75														-11.8461	6.87723	-10.7064										19.3171	43.0347	25.0097										16.7186	53.1001	39.4477
87.25														-11.9451	6.50512	-10.8566										19.0772	42.149	24.5157										16.2714	52.4604	38.8896
87.75														-12.1389	5.8066	-11.0592										18.6769	41.5015	24.1115										15.7542	51.731	38.4678
88.25														-12.3166	5.09447	-11.1787										18.1094	40.7316	23.4676										15.3381	50.902	37.5644
88.75														-12.4399	4.4752	-11.3938										17.7598	40.1032	23.1592										14.9102	49.9583	36.9509
89.25														-12.5314	3.61559	-11.5063										17.2363	39.9477	22.7517										14.5648	49.2164	35.9758
89.75														-12.7853	2.64539	-11.4758										16.9459	39.2516	22.2619										14.1237	48.5316	35.2624
90.25														-12.8648	1.45157	-11.7426										16.5793	38.6826	21.623										13.8815	47.4652	34.4601
90.75														-13.006	0.107663	-11.6835										16.1621	38.2265	21.4598										13.7536	46.6554	33.6451
91.25														-13.0781	-1.45143	-11.8986										16.0891	37.8395	21.0167										13.5895	45.891	33.1559
91.75														-13.1739	-3.16208	-11.7368										15.8122	36.8885	20.4677										13.5727	44.8752	32.2842
92.25														-13.285	-4.71285	-11.8616										15.945	36.0995	20.0155										13.4062	44.0955	31.5527
92.75														-13.4109	-5.67704	-11.5743										15.7839	35.1969	19.4371										13.3103	43.5449	30.715
93.25														-13.0971	-6.56798	-11.5452										15.9481	34.5652	19.1752										13.5206	42.7128	30.1938
93.75														-13.1849	-7.16074	-11.1351										15.9629	33.776	18.7817										13.551	41.898	29.4349
94.25														-12.872	-7.54782	-10.8279										15.8538	33.1891	18.545										13.7675	41.3886	28.9886
94.75														-12.6601	-7.98036	-10.493										15.9893	32.4523	18.2386										14.0152	40.6346	28.5063
95.25														-12.4024	-8.34903	-10.1077										16.1212	31.6777	17.8036										14.2381	39.8123	27.7209
95.75														-12.1066	-8.65007	-9.86129										16.0902	31.0446	17.6951										14.3134	39.2684	26.9553
96.25														-11.7081	-8.77643	-9.51521										16.3729	30.2824	17.3102										14.3509	38.45	26.4215
96.75														-11.1899	-9.11407	-9.11163										16.2976	29.4221	17.2714										14.3926	37.9791	25.908
97.25														-10.6204	-9.39403	-8.92473										16.065	29.0115	17.2644										13.9847	37.7156	25.4291
97.75														-10.3223	-9.58905	-8.40213										15.5965	28.3464	17.241										13.5745	36.7322	25.0424
98.25														-10.0292	-9.65207	-8.16491										15.1923	27.8574	17.1466										13.0141	36.298	24.4619
98.75														-9.44385	-9.9915	-7.65512										14.4005	26.9977	17.2424										12.3564	35.5384	24.0327
99.25														-9.09796	-10.0832	-7.40327										13.391	26.4696	17.0429										11.4719	34.7313	23.7009
99.75														-8.55734	-10.4283	-7.22999										12.117	25.8866	16.8368										10.5577	34.2579	23.1658
100.25														-8.34461	-10.4381	-6.97656										10.6581	25.206	16.867										9.40785	33.7161	22.676
100.75														-7.90387	-10.6558	-6.72438										8.81608	24.5102	16.4839										8.14049	32.957	22.2183
101.25														-7.67213	-10.8018	-6.59774										6.6235	23.8873	16.2964										6.46793	32.2998	21.8129
101.75														-7.40517	-11.0039	-6.47959										4.24958	23.2507	15.797										4.8074	31.5042	21.4087
102.25														-7.3854	-11.2314	-6.3639										1.48159	22.8865	15.3668										2.86513	31.1082	21.4367
102.75														-7.14621	-11.387	-6.39952										-1.67217	22.332	14.7526										0.386868	30.1926	20.9695
103.25														-7.05057	-11.4953	-6.13439										-4.2459	21.8381	13.6437										-2.1151	29.7761	20.8593
103.75														-6.919	-11.4707	-6.00635										-5.78391	21.2783	12.5683										-4.34151	29.1564	20.5428
104.25														-6.73225	-11.6429	-6.02276										-6.92999	20.9747	11.2876										-5.66299	28.6157	20.232
104.75														-6.51594	-11.4156	-5.76198										-7.71359	20.4939	9.48516										-6.61711	27.9971	19.891
105.25														-6.56097	-10.9498	-5.57887										-8.40001	20.0176	7.51806										-7.32033	27.4825	19.6298
105.75														-6.54509	-10.5329	-5.68804										-8.74325	19.565	5.18229										-7.98825	26.9701	18.9781
106.25														-6.28376	-9.96238	-5.58719										-9.28538	19.1185	2.56903										-8.40862	26.2407	18.3811
106.75														-6.27722	-9.4613	-5.37823										-9.61279	18.5815	-0.134874										-8.86048	25.8162	17.8909
107.25														-6.25045	-9.00105	-5.2977										-9.8715	18.0215	-2.65491										-9.00359	25.191	17.1165
107.75														-6.06485	-8.21321	-5.20983										-10.0598	17.8706	-4.52839										-9.50078	24.6014	16.3447
108.25														-5.81978	-7.73742	-5.03816										-10.2623	17.4098	-5.2553										-9.66665	24.0298	15.665
108.75														-5.56745	-6.92474	-4.74531										-10.3739	16.8208	-6.20945										-9.82244	23.4883	14.8995
109.25														-5.55316	-6.28319	-4.87409										-10.7048	16.5949	-6.78186										-9.99369	22.9615	13.6735
109.75														-5.32461	-5.94393	-4.62866										-10.9648	16.1546	-7.11078										-10.3047	22.3415	12.8037
110.25														-5.11018	-5.4123	-4.43996										-11.2843	15.786	-7.21332										-10.5843	21.8189	11.5894
110.75														-4.8696	-5.20863	-4.34716										-11.3895	15.3535	-7.04244										-10.6721	21.0827	10.2109
111.25														-4.75043	-4.97168	-3.94676										-11.4622	14.7287	-6.70836										-10.8724	20.7234	8.59724
111.75														-4.19322	-4.73624	-3.86132										-11.8447	13.9735	-8.78411										-11.1698	19.947	6.88302
112.25														-4.26232	-4.4287	-3.58043										-11.9954	13.4175	-9.39482										-11.4232	19.3634	4.78389
112.75														-3.98306	-4.18299	-3.54974										-12.1607	12.9366	-9.88006										-11.675	19.1621	2.42523
113.25														-3.71266	-4.13251	-3.44662										-11.9645	12.745	-10.3436										-11.7757	18.8541	-0.0329263
113.75														-3.28457	-3.83654	-3.2577										-11.473	12.4268	-10.6447										-12.0378	18.7304	-2.34954
114.25														-3.02692	-3.6868	-3.25701										-11.2044	12.3419	-10.7599										-11.9991	18.5673	-4.4376
114.75														-2.80434	-3.60791	-3.19118										-10.617	11.8617	-10.9111										-11.7529	18.6225	-5.98996
115.25														-2.34466	-3.20569	-2.68973										-10.031	11.2023	-11.2379										-11.3829	18.4663	-6.79685
115.75														-1.88708	-3.16543	-2.56485										-9.46083	10.6196	-11.2358										-10.8965	18.3875	-7.37639
116.25														-1.53444	-2.79627	-1.83408										-8.58814	9.69041	-10.9701										-10.2783	18.1316	-8.08881
116.75														-0.975503	-2.43417	-1.41544										-7.53285	8.79195	-10.425										-9.65189	17.8856	-8.64048
117.25														-0.875844	-2.57923	-1.3516										-6.73118	7.43645	-9.67362										-8.7176	17.6111	-9.16461
117.75														-0.0228191	-2.35323	-1.05282										-6.11819	5.38981	-8.89732										-7.90055	17.2141	-9.49007
118.25														0.638958	-2.0534	-0.454843										-5.05272	3.08454	-7.91891										-6.91792	16.4671	-9.9094
118.75														0.724545	-1.459	0.121197										-4.52751	0.273979	-6.71835										-5.57342	15.696	-10.2143
119.25														1.43525	0.280306	1.43124										-3.71872	-2.57156	-5.66955										-4.62638	14.58	-10.7868
119.75														5.62393	2.64173	2.15562										-3.23573	-4.86955	-4.51453										-3.88078	13.201	-11.0141
120.25														10.8109	5.11109	5.6797										-2.57138	-6.18482	-3.80494										-3.39822	11.773	-11.3886
120.75														20.347	8.24273	10.8057										-2.03866	-7.06579	-3.19736										-2.92851	10.0292	-11.6103
121.25														32.465	11.9743	24.7305										-1.25599	-7.84087	-2.82033										-2.43867	7.90809	-11.7848
121.75														48.5367	25.3299	55.4316										0.902546	-8.60611	-2.2837										-1.83149	5.29347	-11.4464
122.25														95.4071	58.2989	93.1286										6.67974	-8.99619	-2.01162										-1.02725	2.30413	-10.4772
122.75														185.01	93.3018	169.713										14.0594	-9.37279	-1.72544										-0.15409	-0.891132	-9.19943
123.25														294.37	157.692	297.737										25.0271	-10.0665	-1.07487										0.321253	-3.20814	-7.57719
123.75														359.696	229.654	244.93										42.9245	-10.6247	-0.693328										1.92483	-4.5783	-5.86467
[truncated: 47 more columns]

## Sheet: Summary Endpoint
11-Nov-2024 10:14AM
AxIS Z Settings
Analysis Type	Impedance
Media Background	None
Treatment Only	None
Time Reference	None
Endpoint	At Cursor
Endpoint Cursor	72.40 Hours
Impedance Type	Resistance
Display Interval	30 minutes
Frequency	10 kHz
Vehicle Correction	None
Data
	Cells + ctrl (1)	Cells + ctrl (2)	Cells + ctrl (3)	Cells + ctrl (4)
Mean	0	0	0	0
Standard Deviation	0	0	0	0
Standard Error	0	0	0	0
Replicates	2.49444	29.6819	26.0704	10.9965
	11.7725	59.3521	66.9004	52.2516
	1.11451	32.0304	51.8132	25.5534

## Sheet: Endpoint 1
07-Nov-2024 04:03AM
AxIS Z Settings			Plate Map
Analysis Type	Impedance			1	2	3	4	5	6	7	8	9	10	11	12
Media Background	None		A	None	None	None	None	None	None	None	None	None	None	None	None
Treatment Only	None		B	None	Cells + ctrl (1)	Cells + ctrl (1)	Cells + ctrl (1)	None	None	None	None	None	None	None	None
Time Reference	None		C	None	Cells + ctrl (2)	Cells + ctrl (2)	Cells + ctrl (2)	None	None	None	None	None	None	None	None
Endpoint	At Cursor		D	None	Cells + ctrl (3)	Cells + ctrl (3)	Cells + ctrl (3)	None	None	None	None	None	None	None	None
Endpoint Cursor	10.12 Hours		E	None	Cells + ctrl (4)	Cells + ctrl (4)	Cells + ctrl (4)	None	None	None	None	None	None	None	None
Impedance Type	Resistance		F	None	None	None	None	None	None	None	None	None	None	None	None
Display Interval	5 minutes		G	None	None	None	None	None	None	None	None	None	None	None	None
Frequency	10 kHz		H	None	None	None	None	None	None	None	None	None	None	None	None
Vehicle Correction	None
Data
	Cells + ctrl (1)	Cells + ctrl (2)	Cells + ctrl (3)	Cells + ctrl (4)
Mean	0	0	0	0
Standard Deviation	0	0	0	0
Standard Error	0	0	0	0
Replicates	3.64584	4.07122	3.97127	4.59414
	4.93789	4.91847	6.14881	6.06242
	4.01343	4.39407	4.78508	4.5179
