# Supplementary material for: Utilization of artificial circular RNAs as miRNA sponges and anti-PD-1 scFv expression platforms to suppress hepatocellular carcinoma progression
Source: Front Immunol. 2025 Jun 11;16:1609165. doi: 10.3389/fimmu.2025.1609165 (PMC12187678; doi:10.3389/fimmu.2025.1609165)
Supplement: Supplementary file 2 [file DataSheet2.zip]

Archive with 45 entries (42 files):
- Raw data 2/
- Raw data 2/Figure 6F/
- Raw data 2/Figure 6F/circSC25-1.fcs
- Raw data 2/Figure 6F/circSC25-2.fcs
- Raw data 2/Figure 6F/circSC25-3.fcs
- Raw data 2/Figure 6F/circSC25-4.fcs
- Raw data 2/Figure 6F/circSC25-αPD1-1.fcs
- Raw data 2/Figure 6F/circSC25-αPD1-2.fcs
- Raw data 2/Figure 6F/circSC25-αPD1-3.fcs
- Raw data 2/Figure 6F/circSC25-αPD1-4.fcs
- Raw data 2/Figure 6F/circαPD1-1.fcs
- Raw data 2/Figure 6F/circαPD1-2.fcs
- Raw data 2/Figure 6F/circαPD1-3.fcs
- Raw data 2/Figure 6F/circαPD1-4.fcs
- Raw data 2/Figure 6F/Ctrl-1.fcs
- Raw data 2/Figure 6F/Ctrl-2.fcs
- Raw data 2/Figure 6F/Ctrl-3.fcs
- Raw data 2/Figure 6F/Ctrl-4.fcs
- Raw data 2/Figure 6F/PBS-1.fcs
- Raw data 2/Figure 6F/PBS-2.fcs
- Raw data 2/Figure 6F/PBS-3.fcs
- Raw data 2/Figure 6F/PBS-4.fcs
- Raw data 2/Figure 6F/statistical analysis.pzfx
- Raw data 2/Figure 6I/
- Raw data 2/Figure 6I/circ-αPD1- 1 .fcs
- Raw data 2/Figure 6I/circ-αPD1- 2.fcs
- Raw data 2/Figure 6I/circ-αPD1- 3.fcs
- Raw data 2/Figure 6I/circ-αPD1- 4.fcs
- Raw data 2/Figure 6I/circSC25-1 .fcs
- Raw data 2/Figure 6I/circSC25-2.fcs
- Raw data 2/Figure 6I/circSC25-3.fcs
- Raw data 2/Figure 6I/circSC25-4.fcs
- Raw data 2/Figure 6I/circSC25-αPD1- 4.fcs
- Raw data 2/Figure 6I/circSC25-αPD1-1.fcs
- Raw data 2/Figure 6I/circSC25-αPD1-2.fcs
- Raw data 2/Figure 6I/circSC25-αPD1-3.fcs
- Raw data 2/Figure 6I/Ctrl-1.fcs
- Raw data 2/Figure 6I/Ctrl-2.fcs
- Raw data 2/Figure 6I/Ctrl-3.fcs
- Raw data 2/Figure 6I/Ctrl-4.fcs
- Raw data 2/Figure 6I/PBS-1.fcs
- Raw data 2/Figure 6I/PBS-2.fcs
- Raw data 2/Figure 6I/PBS-3.fcs
- Raw data 2/Figure 6I/PBS-4.fcs
- Raw data 2/Figure 6I/statistical analysis.pzfx
